# Supplementary material for: Chirality of New Drug Approvals (2013–2022): Trends and Perspectives
Source: J Med Chem. 2024 Feb 12;67(4):2305–20. doi: 10.1021/acs.jmedchem.3c02239 (PMC10895675; doi:10.1021/acs.jmedchem.3c02239)
Supplement: Supplementary file 2 — jm3c02239_si_002.xlsx [file jm3c02239_si_002.xlsx]

## Sheet: FDA NTE Classification2020-2022
Medicine Name	Specific Therapeutic Area	Active Substance	Marketing Authorisation Date	Drug Type/ Chirality	No. Stereo-centres	Type of Stereo-centres
NexoBrid	To remove eschar in adults with deep partial thickness or full thickness thermal burns	anacaulase-bcdb	2022-12-28	Biologic	-	-
Briumvi	To treat relapsing forms of multiple sclerosis	ublituximab-xiiy	2022-12-28	Biologic	-	-
Xenoview	To evaluate pulmonary function and imaging	hyperpolarized Xe-129	2022-12-23	Achiral	-	-
Lunsumio	To treat adults with relapsed or refractory follicular lymphoma, a type of non-Hodgkin lymphoma	mosunetuzumab-axgb	2022-12-22	Biologic	-	-
Sunlenca	To treat adults with HIV whose HIV infections cannot be successfully treated with other available treatments due to resistance, intolerance, or safety considerations	lenacapavir	2022-12-22	Single Enantiomer	3	C
Krazati	To treat KRAS G12C-mutated locally advanced or metastatic non-small cell lung cancer in adults who have received at least one prior systemic therapy	adagrasib	2022-12-12	Single Enantiomer	2	C
Rezlidhia	To treat adults with relapsed or refractory acute myeloid leukemia with a susceptible isocitrate dehydrogenase-1 (IDH1) mutation	olutasidenib	2022-12-01	Single Enantiomer	1	C
Tzield	To delay the onset of stage 3 type 1 diabetesPress Release	teplizumab-mzwv	2022-11-18	Biologic	-	-
Elahere	To treat patients with recurrent ovarian cancer that is resistant to platinum therapy	mirvetuximab soravtansine-gynx	2022-11-14	Biologic	-	-
Tecvayli	To treat relapsed or refractory multiple myeloma among adults who have received at least four specific lines of therapy	teclistamab-cqyv	2022-10-25	Biologic	-	-
Imjudo	To treat unresectable hepatocellular carcinoma	tremelimumab	2022-10-21	Biologic	-	-
Lytgobi	To treat intrahepatic cholangiocarcinoma harboring fibroblast growth factor receptor 2 (FGFR2) gene fusions or other rearrangements	futibatinib	2022-09-30	Single Enantiomer	1	C
Omlonti	To reduce elevated intraocular pressure in patients with open‑angle glaucoma or ocular hypertension	oomidenepag isopropyl ophthalmic solution	2022-09-22	Achiral	-	-
Elucirem	To detect and visualize lesions, together with MRI, with abnormal vascularity in the central nervous system and the body	gadopiclenol	2022-09-21	Racemate	6	C
Terlivaz	To improve kidney function in adults with hepatorenal syndrome with rapid reduction in kidney function	terlipressin	2022-09-14	Biologic	-	-
Rolvedon	To decrease the incidence of infection in patients with non-myeloid malignancies receiving myelosuppressive anti-cancer drugs associated with clinically significant incidence of febrile neutropenia	eflapegrastim	2022-09-09	Biologic	-	-
Sotyktu	To treat moderate-to-severe plaque psoriasis	deucravacitinib	2022-09-09	Achiral	-	-
Daxxify	To treat moderate-to-severe glabellar lines associated with corrugator and/or procerus muscle activity	daxibotulinumtoixnA-lanm	2022-09-07	Biologic	-	-
Spevigo	To treat generalized pustular psoriasis flares	spesolimab-sbzo	2022-09-01	Biologic	-	-
Xenpozyme	To treat Acid Sphingomyelinase DeficiencyPress Release	Olipudase alfa	2022-08-31	Biologic	-	-
Amvuttra	To treat polyneuropathy of hereditary transthyretin-mediated amyloidosis	vutrisiran	2022-06-13	Biologic	-	-
Vtama	To treat plaque psoriasis	tapinarof	2022-05-23	Achiral	-	-
Mounjaro	To improve blood sugar control in diabetes, in addition to diet and exercise Press Release	tirzepatide	2022-05-13	Biologic	-	-
Voquezna	To treat Helicobacter pylori infection	vonoprazan, amoxicillin, and clarithromycin	2022-05-03	Achiral	-	-
Camzyos	To treat certain classes of obstructive hypertrophic cardiomyopathy	mavacamten	2022-04-28	Single Enantiomer	1	C
Vivjoa	To reduce the incidence of recurrent vulvovaginal candidiasis (RVVC) in females with a history of RVVC who are not of reproductive potential	oteseconazole	2022-04-26	Single Enantiomer	1	C
Pluvicto	To treat prostate-specific membrane antigen-positive metastatic castration-resistant prostate cancer following other therapies	lutetium (177Lu) vipivotide tetraxetan	2022-03-23	Biologic	-	-
Opdualag	To treat unresectable or metastatic melanoma	nivolumab and relatlimab-rmbw	2022-03-18	Biologic	-	-
Ztalmy	To treat seizures in cyclin-dependent kinase-like 5 deficiency disorder	ganaxolone	2022-03-18	Single Enantiomer	8	C
Vonjo	To treat intermediate or high-risk primary or secondary myelofibrosis in adults with low platelets	pacritinib	2022-02-28	Achiral	-	-
Pyrukynd	To treat hemolytic anemia in pyruvate kinase deficiency	mitapivat	2022-02-17	Achiral	-	-
Enjaymo	To decrease the need for red blood cell transfusion due to hemolysis in cold agglutinin disease	sutimlimab-jome	2022-02-04	Biologic	-	-
Vabysmo	To treat neovascular (wet) aged-related macular degeneration and diabetic macular edema	faricimab-svoa	2022-01-28	Biologic	-	-
Kimmtrak	To treat unresectable or metastatic uveal melanoma	tebentafusp-tebn	2022-01-25	Biologic	-	-
Cibinqo	To treat refractory, moderate-to-severe atopic dermatitis	abrocitinib	2022-01-14	Achiral	-	-
Quviviq	To treat insomnia	daridorexant	2022-01-07	Single Enantiomer	1	C
Adbry	To treat moderate-to-severe atopic dermatitis	tralokinumab-ldrm	27/12/..021	Biologic	-	-
Leqvio	To treat heterozygous familial hypercholesterolemia or clinical atherosclerotic cardiovascular disease as an add-on therapy	inclisiran	2021-12-22	Biologic	-	-
Vyvgart	To treat generalized myasthenia gravis	efgartigimod alfa-fcab	2021-12-17	Biologic	-	-
Tezspire	To treat severe asthma as an add-on maintenance therapy	tezepelumab-ekko	2021-12-17	Biologic	-	-
Cytalux	To help identify ovarian cancer lesions	pafolacianine	2021-11-29	Single Enantiomer	1	C
Livtencity	To treat post-transplant cytomegalovirus (CMV) infection/disease that does not respond (with or without genetic mutations that cause resistance) to available antiviral treatment for CMV	maribavir	2021-11-23	Single Enantiomer	4	C
Voxzogo	To improve growth in children five years of age and older with achondroplasia and open epiphyses	vosoritide	2021-11-19	Biologic	-	-
Besremi	To treat polycythemia vera, a blood disease that causes the overproduction of red blood cells	ropeginterferon alfa-2b-njft	2021-11-12	Biologic	-	-
Scemblix	To treat Philadelphia chromosome-positive chronic myeloid leukemia with disease that meets certain criteria	asciminib	2021-10-29	Single Enantiomer	1	C
Tavneos	To treat severe active anti-neutrophil cytoplasmic autoantibody-associated vasculitis (granulomatosis with polyangiitis and microscopic polyangiitis) in combination with standard therapy, including glucocorticoids	avacopan	2021-10-07	Single Enantiomer	2	C
Livmarli	To treat cholestatic pruritus associated with Alagille syndrome	maralixibat	2021-09-29	Single Enantiomer	2	C
Qulipta	To prevent episodic migraines	atogepant	2021-09-28	Single Enantiomer	4	C
Tivdak	To treat recurrent or metastatic cervical cancer with disease progression on or after chemotherapy	tisotumab vedotin-tftv	2021-09-20	Biologic	-	-
Exkivity	To treat locally advanced or metastatic non-small cell lung cancer with epidermal growth factor receptor exon 20 insertion mutations	mobocertinib	2021-09-15	Achiral	-	-
Skytrofa	To treat short stature due to inadequate secretion of endogenous growth hormone	lonapegsomatropin-tcgd	2021-08-25	Biologic	-	-
Korsuva	To treat moderate-to-severe pruritus associated with chronic kidney disease in certain populations	difelikefalin	2021-08-23	Biologic	-	-
Welireg	To treat von Hippel-Lindau disease under certain conditions	belzutifan	2021-08-13	Single Enantiomer	3	C
Nexviazyme	To treat late-onset Pompe disease	avalglucosidase alfa-ngpt	2021-08-06	Biologic	-	-
Saphnelo	To treat moderate-to severe systemic lupus erythematousus along with standard therapy	anifrolumab-fnia	2021-07-30	Biologic	-	-
Bylvay	To treat pruritus	odevixibat	2021-07-20	Single Enantiomer	2	C
Rezurock	To treat chronic graft-versus-host disease after failure of at least two prior lines of systemic therapy	belumosudil	2021-07-16	Achiral	-	-
fexinidazole	To treat human African trypanosomiasis caused by the parasite Trypanosoma brucei gambiense	fexinidazole	2021-07-16	Achiral	-	-
Kerendia	To reduce the risk of kidney and heart complications in chronic kidney disease associated with type 2 diabetes	finerenone	2021-07-09	Single Enantiomer	1	C
Rylaze	To treat acute lymphoblastic leukemia and lymphoblastic lymphoma in patients who are allergic to E. coli-derived asparaginase products, as a component of a chemotherapy regimen	asparaginase erwinia chrysanthemi (recombinant)-rywn	2021-06-30	Biologic	-	-
Aduhelm	To treat Alzheimer’s disease	aducanumab-avwa	2021-06-07	Biologic	-	-
Brexafemme	To treat vulvovaginal candidiasis	ibrexafungerp	2021-06-01	Single Enantiomer	12	C
Lybalvi	To treat schizophrenia and certain aspects of bipolar I disorder	olanzapine and samidorphan	2021-05-28	Single Enantiomer	3	C
Truseltiq	To treat cholangiocarcinoma whose disease meets certain criteria	infigratinib	2021-05-28	Achiral	-	-
Lumakras	To treat types of non-small cell lung cancer	sotorasib	2021-05-28	Single Enantiomer	1	C
Pylarify	To identify prostate-specific membrane antigen-positive lesions in prostate cancer	piflufolastat F 18	2021-05-26	Single Enantiomer	2	C
Rybrevant	To treat a subset of non-small cell lung cancer	amivantamab-vmjw	2021-05-21	Biologic	-	-
Empaveli	To treat paroxysmal nocturnal hemoglobinuria	pegcetacoplan	5/14/2021	Biologic	-	-
Zynlonta	To treat certain types of relapsed or refractory large B-cell lymphoma	loncastuximab tesirine-lpyl	2021-04-23	Biologic	-	-
Jemperli	To treat endometrial cancer	dostarlimab-gxly	2021-04-23	Biologic	-	-
Nextstellis	To prevent pregnancy	drospirenone and estetrol	2021-04-15	Single Enantiomer	7	C
Qelbree	To treat attention deficit hyperactivity disorder	viloxazine	2021-04-02	Racemate	1	C
Zegalogue	To treat severe hypoglycemia	dasiglucagon	2021-03-22	Biologic	-	-
Ponvory	To treat relapsing forms of multiple sclerosis	ponesimod	2021-03-18	Single Enantiomer	1	C
Fotivda	To treat renal cell carcinoma	tivozanib	2021-03-10	Achiral	-	-
Azstarys	To treat attention deficit hyperactivity disorder	serdexmethylphenidate and dexmethylphenidate	2021-03-02	Single Enantiomer	3	C
Pepaxto	To treat relapsed or refractory multiple myeloma	melphalan flufenamide	2021-02-26	Single Enantiomer	2	C
Nulibry	To reduce the risk of mortality in molybdenum cofactor deficiency Type A	fosdenopterin	2021-02-26	Single Enantiomer	4	C
Amondys 45	To treat Duchenne muscular dystrophy	casimersen	2021-02-25	Biologic	-	-
Cosela	To mitigate chemotherapy-induced myelosuppression in small cell lung cancer	trilacicilib	2021-02-12	Achiral	-	-
Evkeeza	To treat homozygous familial hypercholesterolemia	evinacumab-dgnb	2021-02-11	Biologic	-	-
Ukoniq	To treat marginal zone lymphoma and follicular lymphoma	umbralisib	2021-02-05	Single Enantiomer	1	C
Tepmetko	To treat non-small cell lung cancer	tepotinib	2021-02-03	Achiral	-	-
Lupkynis	To treat lupus nephritis	voclosporin	2021-01-22	Single Enantiomer	12	C
Cabenuva	To treat HIV	cabotegravir and rilpivirine (co-packaged)	2021-01-21	Single Enantiomer	2	C
Verquvo	To mitigate the risk of cardiovascular death and hospitalization for chronic heart failure	vericiguat	2021-01-19	Achiral	-	-
Gemtesa	To treat overactive bladder	vibegron	2020-12-23	Single Enantiomer	4	C
Ebanga	To treat ebola	ansuvimab-zykl	2020-12-21	Biologic	-	-
Orgovyx	To treat advanced prostate cancer	relugolix	2020-12-18	Achiral	-	-
Margenza	To treat HER2+ breast cancer	margetuximab (anti-HER2 mAb	2020-12-16	Biologic	-	-
Klisyri	To treat actinic Keratosis of the face or scalp	tirbanibulin	2020-12-14	Achiral	-	-
Cerianna	To treat patients with hereditary angioedema	berotralstat	2020-12-03	Single Enantiomer	1	C
Gallium 68 PSMA-11	For detection and localization of prostate cancer	Gallium 68 PSMA-11	2020-12-01	Single Enantiomer	2	C
Danyelza	To treat high-risk refractory or relapsed neuroblastoma	naxitamab-gqgk	2020-11-25	Biologic	-	-
Imcivree	To treat obesity and the control of hunger associated with pro-opiomelanocortin deficiency, a rare disorder that causes severe obesity that begins at an early age	setmelanotide	2020-11-25	Biologic	-	-
Oxlumo	To treat hyperoxaluria type 1	lumasiran	2020-11-23	Biologic	-	-
Zokinvy	To treat rare conditions related to premature aging	lonafarnib	2020-11-20	Single Enantiomer	1	C
Veklury	To treat COVID-19	remdesivir	2020-10-22	Single Enantiomer	6	C
Inmazeb	To treat ebola virus	atoltivimab, maftivimab, and odesivimab-ebgn	2020-10-14	Biologic	-	-
Gavreto	To treat non-small lung cancer	pralsetinib	2020-09-04	Single Enantiomer	1	C
Detectnet	To help detect certain types of neuroendocrine tumors	copper Cu 64 dotatate injection	2020-09-03	Single Enantiomer	10	C
Sogroya	Growth hormone	somapacitan-beco	2020-08-28	Biologic	-	-
Winlevi	To treat acne	clascoterone	2020-08-26	Single Enantiomer	6	C
Enspryng	To treat neuromyelitis optica spectrum disorder	satralizumab-mwge	2020-08-14	Biologic	-	-
Viltepso	To treat Duchenne muscular dystrophy	viltolarsen	2020-08-12	Biologic	-	-
Olinvyk	To manage acute pain in certain adults	oliceridine	2020-08-07	Single Enantiomer	1	C
Evrysdi	To treat spinal muscular atrophy	risdiplam	2020-08-07	Achiral	-	-
Lampit	To treat Chagas disease in certain pediatric patients younger than age 18	nifurtimox	2020-08-06	Racemate	1	C
Blenrep	To treat multiple myeloma	belantamab mafodotin-blmf	2020-08-05	Biologic	-	-
Monjuvi	To treat relapsed or refractory diffuse large B-cell lymphoma	tafasitamab-cxix	2020-07-31	Biologic	-	-
Xeglyze	To treat head lice	abametapir	2020-07-24	Achiral	-	-
Inqovi	To treat adult patients with myelodysplastic syndromes	decitabine and cedazuridine	2020-07-07	Single Enantiomer	4	C
Rukobia	To treat HIV	fostemsavir	2020-07-02	Achiral	-	-
Byfavo	For sedation	remimazolam	2020-07-02	Single Enantiomer	1	C
Dojolvi	To treat molecularly long-chain fatty acid oxidation disorders	triheptanoin	2020-06-30	Achiral	-	-
Zepzelca	To treat metastatic small cell lung cancer	lurbinectedin	2020-06-15	Single Enantiomer	7	C
Uplizna	To treat neuromyelitis optica spectrum disorder	inebilizumab-cdon	2020-06-11	Biologic	-	-
Tauvid	Diagnostic agent for patients with Alzheimer’s disease	flortaucipir F18	2020-05-28	Achiral	-	-
Artesunate	To treat severe malaria	artesunate	2020-05-26	Single Enantiomer	8	C
Cerianna	Diagnostic imaging agent for certain patients with breast cancer	fluoroestradiol F18	2020-05-20	Single Enantiomer	6	C
Qinlock	To treat advanced gastrointestinal-stromal tumors	ripretinib	2020-05-15	Achiral	-	-
Retevmo	To treat lung and thyroid cancers	selpercatinib	2020-05-08	Achiral	-	-
Tabrecta	To treat patients with non small cell lung cancer	capmatinib	2020-05-06	Achiral	-	-
Ongentys	To treat patients with Parkinson’s disease experiencing “off” episodes	opicapone	2020-04-24	Achiral	-	-
Trodelvy	To treat adult patients with metastatic triple-negative breast cancer who received at least two prior therapies for metastatic disease	sacituzumab govitecan-hziy	2020-04-22	Biologic	-	-
Pemazyre	To treat certain patients with cholangiocarcinoma, a rare form of cancer that forms in bile ducts	pemigatinib	2020-04-17	Achiral	-	-
Tukysa	To treat advanced unresectable or metastatic HER2-positive breast cancer	tucatinib	2020-04-17	Achiral	-	-
Koselugo	To treat neurofibromatosis type 1, a genetic disorder of the nervous system causing tumors to grow on nerves	selumetinib	2020-04-10	Achiral	-	-
Zeposia	To treat relapsing forms of multiple sclerosis	ozanimod	2020-03-25	Single Enantiomer	1	C
Isturisa	To treat adults with Cushing’s disease who either cannot undergo pituitary gland surgery or have undergone the surgery but still have the disease	osilodrostat	2020-03-06	Single Enantiomer	1	C
Sarclisa	To treat multiple myloma	isatuximab	2020-03-02	Biologic	-	-
Nurtec ODT	To treat migraine	rimegepant	2020-02-27	Single Enantiomer	3	C
Barhemsys	To help prevent nausea and vomiting after surgery	amisulpride	2020-02-26	Racemate	1	C
Vyepti	For the preventive treatment of migraine in adults	eptinezumab-jjmr	2020-02-21	Biologic	-	-
Nexletol	To treat adults with heterozygous familial hypercholesterolemia or established atherosclerotic cardiovascular disease who require additional lowering of LDL-C	bempedoic acid	2020-02-21	Achiral	-	-
Pizensy	To treat chronic idiopathic constipation (CIC) in adults	lactitol	2020-02-12	Single Enantiomer	6	C
Tazverik	To treat epithelioid sarcoma	tazemetostat	2020-01-23	Achiral	-	-
Tepezza	To treat Thyroid eye disease	teprotumumab-trbw	2020-01-21	Biologic	-	-
Ayvakit	To treat adults with unresectable or metastatic gastrointestinal stromal tumor (GIST)	avapritinib	2020-01-09	Single Enantiomer	1	C

## Sheet: EMA Classification 2013-2022
Medicine Name	Specific Therapeutic Area	Active Substance	Marketing Authorisation Date	Drug Type/ Chirality	No. Stereo-centres	Type of Stereo-centres
Krystexxa	Gout	pegloticase	2013-01-08	Biologic	-	-
Bexsero	Meningitis, Meningococcal	outer membrane vesicles from neisseria meningitidis group b (strain nz 98/254), recombinant neisseria meningitidis group b fhbp fusion protein, recombinant neisseria meningitidis group b nada protein, recombinant neisseria meningitidis group b nhba fusion protein	2013-01-13	Biologic	-	-
Amyvid	Radionuclide Imaging	florbetapir (18f)	2013-01-14	Achiral	-	-
Tresiba	Diabetes Mellitus	insulin degludec	2013-01-20	Biologic	-	-
BindRen	Hyperphosphatemia	colestilan	2013-01-21	Achiral	-	-
Ryzodeg	Diabetes Mellitus	insulin aspart, insulin degludec	2013-01-21	Biologic	-	-
Lyxumia	Diabetes Mellitus, Type 2	lixisenatide	2013-01-31	Biologic	-	-
Zaltrap	Colorectal Neoplasms	aflibercept	2013-02-01	Biologic	-	-
Selincro	Alcohol-Related Disorders	nalmefene hydrochloride dihydrate	2013-02-24	Single Enantiomer	4	C
Perjeta	Breast Neoplasms	pertuzumab	2013-03-04	Biologic	-	-
Jetrea	Retinal Diseases	ocriplasmin	2013-03-13	Biologic	-	-
Bosulif	Leukemia, Myeloid	bosutinib (as monohydrate)	2013-03-27	Achiral	-	-
Stribild	HIV Infections	elvitegravir, cobicistat, emtricitabine, tenofovir disoproxil fumarate	2013-05-24	X	-	-
Iclusig	Leukemia, Myeloid; Leukemia, Lymphoid	ponatinib	2013-07-01	Achiral	-	-
Lonquex	Neutropenia	lipegfilgrastim	2013-07-25	Biologic	-	-
Lojuxta	Hypercholesterolemia	lomitapide	2013-07-31	Achiral	-	-
Imvanex	Smallpox Vaccine; Monkeypox virus	modified vaccinia ankara - bavarian nordic (mva-bn) virus	2013-07-31	Biologic	-	-
Imnovid	Multiple Myeloma	pomalidomide	2013-08-05	Racemate	1	C
Tafinlar	Melanoma	dabrafenib mesilate	2013-08-26	Achiral	-	-
Stivarga	Colorectal Neoplasms	regorafenib	2013-08-26	Achiral	-	-
Aubagio	Multiple Sclerosis	teriflunomide	2013-08-26	Achiral	-	-
Provenge	Prostatic Neoplasms	autologous peripheral-blood mononuclear cells including a minimum of 50 million autologous cd54+ cells activated with prostatic acid phosphatase granulocyte-macrophage colony-stimulating factor	2013-09-06	Biologic	-	-
Vipidia	Diabetes Mellitus, Type 2	alogliptin	2013-09-18	Single Enantiomer	1	C
Vipdomet	Diabetes Mellitus, Type 2	alogliptin benzoate, metformin hydrochloride	2013-09-18	Single Enantiomer	1	C
Incresync	Diabetes Mellitus, Type 2	alogliptin, pioglitazone	2013-09-19	Single Enantiomer	1	C
Tybost	HIV Infections	cobicistat	2013-09-19	Single Enantiomer	3	C
Giotrif	Carcinoma, Non-Small-Cell Lung	afatinib	2013-09-25	Single Enantiomer	1	C
Defitelio	Hepatic Veno-Occlusive Disease	defibrotide	2013-10-18	Biologic	-	-
Vitekta	HIV Infections	elvitegravir	2013-11-13	Single Enantiomer	1	C
Xofigo	Prostatic Neoplasms	radium (223ra) dichloride	2013-11-13	Achiral	-	-
NovoEight	Hemophilia A	turoctocog alfa	2013-11-13	Biologic	-	-
Invokana	Diabetes Mellitus, Type 2	canagliflozin	2013-11-15	Single Enantiomer	5	C
Kadcyla	Breast Neoplasms	trastuzumab emtansine	2013-11-15	Biologic	-	-
Fluenz Tetra	Influenza, Human	a/victoria/2570/2019 (h1n1)pdm09 - like strain (a/victoria/1/2020, medi 340505) a/darwin/9/2021 (h3n2) - like strain (a/norway/16606/2021, medi 355293) b/austria/1359417/2021 - like strain (b/austria/1359417/2021, medi 355292) b/phuket/3073/2013 - like strain (b/phuket/3073/2013, medi 306444	2013-12-04	Biologic	-	-
Brintellix	Depressive Disorder, Major	vortioxetine	2013-12-18	Achiral	-	-
Opsumit	Hypertension, Pulmonary	macitentan	2013-12-20	Achiral	-	-
Tivicay	HIV Infections	dolutegravir	2014-01-16	Single Enantiomer	2	C
Sovaldi	Hepatitis C, Chronic	sofosbuvir	2014-01-16	Single Enantiomer	6	5C, 1P
Tecfidera	Multiple Sclerosis	dimethyl fumarate	2014-01-30	Achiral	-	-
Neuraceq	Radionuclide Imaging; Alzheimer Disease	florbetaben (18f)	2014-02-20	Achiral	-	-
Sirturo	Tuberculosis, Multidrug-Resistant	bedaquiline fumarate	2014-03-05	Single Enantiomer	2	C
Eperzan	Diabetes Mellitus, Type 2	albiglutide	2014-03-20	Biologic	-	-
Cometriq	Thyroid Neoplasms	cabozantinib	2014-03-21	Achiral	-	-
Latuda	Schizophrenia	lurasidone	2014-03-21	Single Enantiomer	6	C
Adempas	Hypertension, Pulmonary	riociguat	2014-03-27	Achiral	-	-
Vokanamet	Diabetes Mellitus, Type 2	canagliflozin, metformin hydrochloride	2014-04-23	Single Enantiomer	5	C
Vimizim	Mucopolysaccharidosis IV	recombinant human n-acetylgalactosamine-6-sulfatase	2014-04-27	Biologic	-	-
Incruse Ellipta	Pulmonary Disease, Chronic Obstructive	umeclidinium bromide	2014-04-28	Achiral	-	-
Anoro Ellipta	Pulmonary Disease, Chronic Obstructive	umeclidinium bromide, vilanterol trifenatate	2014-05-08	Achiral	-	-
Anoro Ellipta	Pulmonary Disease, Chronic Obstructive	umeclidinium bromide, vilanterol trifenatate	2014-05-08	Single Enantiomer	1	C
Laventair Ellipta	Pulmonary Disease, Chronic Obstructive	umeclidinium bromide, vilanterol	2014-05-08		-	-
Olysio	Hepatitis C, Chronic	simeprevir	2014-05-14	Single Enantiomer	5	C
Entyvio	Colitis, Ulcerative; Crohn Disease	vedolizumab	2014-05-22	Biologic	-	-
Sylvant	Giant Lymph Node Hyperplasia	siltuximab	2014-05-22	Biologic	-	-
Jardiance	Diabetes Mellitus, Type 2	empagliflozin	2014-05-22	Single Enantiomer	6	C
Mekinist	Melanoma	trametinib	2014-06-30	Achiral	-	-
Plegridy	Multiple Sclerosis	peginterferon beta-1a	2014-07-18	Biologic	-	-
Nuwiq	Hemophilia A	simoctocog alfa	2014-07-22	Biologic	-	-
Gazyvaro	Leukemia, Lymphocytic, Chronic, B-Cell	obinutuzumab	2014-07-22	Biologic	-	-
Translarna	Muscular Dystrophy, Duchenne	ataluren	2014-07-31	Achiral	-	-
Vizamyl	Radionuclide Imaging; Alzheimer Disease	flutemetamol (18f)	2014-08-22	Achiral	-	-
Daklinza	Hepatitis C, Chronic	daclatasvir dihydrochloride	2014-08-22	Single Enantiomer	4	C
Velphoro	Hyperphosphatemia; Renal Dialysis	sucroferric oxyhydroxide	2014-08-26	Biologic	-	-
Triumeq	HIV Infections	dolutegravir sodium, lamivudine, abacavir (as sulfate)	2014-08-31	Single Enantiomer	2	C
Zydelig	Lymphoma, Non-Hodgkin; Leukemia, Lymphocytic, Chronic, B-Cell	idelalisib	2014-09-18	Single Enantiomer	1	C
Imbruvica	Lymphoma, Mantle-Cell; Leukemia, Lymphocytic, Chronic, B-Cell	ibrutinib	2014-10-21	Single Enantiomer	1	C
Harvoni	Hepatitis C, Chronic	ledipasvir, sofosbuvir	2014-11-17	Single Enantiomer	6	C
Lymphoseek	Radionuclide Imaging	tilmanocept	2014-11-19	Polymer	-	-
Trulicity	Diabetes Mellitus, Type 2	dulaglutide	2014-11-21	Biologic	-	-
Vargatef	Carcinoma, Non-Small-Cell Lung	nintedanib	2014-11-21	Achiral	-	-
Moventig	Constipation; Opioid-Related Disorders	naloxegol oxalate	2014-12-07	Single Enantiomer	5	C
Lynparza	Ovarian Neoplasms	olaparib	2014-12-16	Achiral	-	-
Cyramza	Stomach Neoplasms	ramucirumab	2014-12-19	Biologic	-	-
Scenesse	Protoporphyria, Erythropoietic	afamelanotide	2014-12-22	Biologic	-	-
Tenkasi	Soft Tissue Infections; Skin Diseases, Bacterial	oritavancin diphosphate	2015-03-18	Biologic	-	-
Kengrexal	Acute Coronary Syndrome; Vascular Surgical Procedures	cangrelor	2015-03-23	Single Enantiomer	4	C
Sivextro	Soft Tissue Infections; Skin Diseases, Bacterial	tedizolid phosphate	2015-03-23	Single Enantiomer	1	C
Zykadia	Carcinoma, Non-Small-Cell Lung	ceritinib	2015-05-06	Achiral	-	-
Lenvima	Thyroid Neoplasms	lenvatinib mesilate	2015-05-28	Achiral	-	-
Gardasil 9	Condylomata Acuminata; Papillomavirus Infections; Immunization; Uterine Cervical Dysplasia	human papillomavirus vaccine [types 6, 11, 16, 18, 31, 33, 45, 52, 58] (recombinant, adsorbed)	2015-06-10	Biologic	-	-
Opdivo	Melanoma; Hodgkin Disease; Carcinoma, Renal Cell; Carcinoma, Non-Small-Cell Lung; Carcinoma, Transitional Cell; Squamous Cell Carcinoma of Head and Neck; Urologic Neoplasms; Mesothelioma; Colorectal Neoplasms	nivolumab	2015-06-19	Biologic	-	-
Lixiana	Stroke; Venous Thromboembolism	edoxaban tosilate	2015-06-19	Single Enantiomer	3	C
Hetlioz	Sleep Disorders, Circadian Rhythm	tasimelteon	2015-07-03	Single Enantiomer	2	C
Keytruda	Melanoma; Hodgkin Disease; Carcinoma, Renal Cell; Carcinoma, Non-Small-Cell Lung; Carcinoma, Transitional Cell; Squamous Cell Carcinoma of Head and Neck; Urologic Neoplasms; Endometrial Neoplasms	pembrolizumab	2015-07-17	Biologic	-	-
Repatha	Dyslipidemias; Hypercholesterolemia	evolocumab	2015-07-17	Biologic	-	-
Nivolumab BMS	Carcinoma, Non-Small-Cell Lung	nivolumab	2015-07-20	Biologic	-	-
Odomzo	Carcinoma, Basal Cell	sonidegib diphosphate	2015-08-14	Achiral	-	-
Unituxin	Neuroblastoma	dinutuximab	2015-08-14	Biologic	-	-
Farydak	Multiple Myeloma	panobinostat lactate anhydrous	2015-08-28	Racemate	2023-01-01	C/C
Kanuma	Lipid Metabolism, Inborn Errors	sebelipase alfa	2015-08-28	Biologic	-	-
Strensiq	Hypophosphatasia	asfotase alfa	2015-08-28	Biologic	-	-
Zerbaxa	Bacterial Infections	ceftolozane sulfate, tazobactam sodium	2015-09-18	Single Enantiomer	2	C
Praluent	Dyslipidemias	alirocumab	2015-09-23	Biologic	-	-
Fexeric	Hyperphosphatemia; Renal Dialysis	ferric citrate coordination complex	2015-09-23	Achiral	-	-
Cresemba	Aspergillosis	isavuconazole	2015-10-15	Epimers	3	C
Obizur	Hemophilia A	susoctocog alfa	2015-11-11	Biologic	-	-
Elocta	Hemophilia A	efmoroctocog alfa	2015-11-18	Biologic	-	-
Orkambi	Cystic Fibrosis	lumacaftor, ivacaftor	2015-11-18	Achiral	-	-
Kyprolis	Multiple Myeloma	carfilzomib	2015-11-19	Single Enantiomer	5	C
Entresto	Heart Failure	sacubitril, valsartan	2015-11-19	Single Enantiomer	3	C
Genvoya	HIV Infections	elvitegravir, cobicistat, emtricitabine, tenofovir alafenamide	2015-11-19	Single Enantiomer	3	1P, 2C
Cotellic	Melanoma	cobimetinib hemifumarate	2015-11-20	Single Enantiomer	1	C
Praxbind	Hemorrhage	idarucizumab	2015-11-20	Biologic	-	-
Blincyto	Precursor Cell Lymphoblastic Leukemia-Lymphoma	blinatumomab	2015-11-23	Biologic	-	-
Ravicti	Urea Cycle Disorders, Inborn	glycerol phenylbutyrate	2015-11-26	Achiral	-	-
Nucala	Asthma	mepolizumab	2015-12-01	Biologic	-	-
Imlygic	Melanoma	talimogene laherparepvec	2015-12-16	Biologic	-	-
Briviact	Epilepsy	brivaracetam	2016-01-13	Single Enantiomer	2	C
Episalvan	Wounds and Injuries; Wound Healing	betulae cortex	2016-01-14	Herbal Substance	-	-
Tagrisso	Carcinoma, Non-Small-Cell Lung	osimertinib mesilate	2016-02-01	Achiral	-	-
Portrazza	Carcinoma, Non-Small-Cell Lung	necitumumab	2016-02-15	Biologic	-	-
Zurampic	Hyperuricemia	lesinurad	2016-02-18	Racemate	0	n/a
Wakix	Narcolepsy	pitolisant	2016-03-31	Achiral	-	-
Lonsurf	Colorectal Neoplasms	trifluridine, tipiracil hydrochloride	2016-04-25	Achiral	-	-
Taltz	Psoriasis	ixekizumab	2016-04-25	Biologic	-	-
Empliciti	Multiple Myeloma	elotuzumab	2016-05-11	Biologic	-	-
Idelvion	Hemophilia B	albutrepenonacog alfa	2016-05-11	Biologic	-	-
Uptravi	Hypertension, Pulmonary	selexipag	2016-05-12	Achiral	-	-
Alprolix	Hemophilia B	eftrenonacog alfa	2016-05-12	Biologic	-	-
Darzalex	Multiple Myeloma	daratumumab	2016-05-20	Biologic	-	-
Pandemic influenza vaccine (H5N1) MedImmune	Influenza, Human	reassortant influenza virus (live attenuated) of the following strain: a/vietnam/1203/2004 (h5n1) strain	2016-05-20	Biologic	-	-
Galafold	Fabry Disease	migalastat hydrochloride	2016-05-25	Single Enantiomer	4	C
Strimvelis	Severe Combined Immunodeficiency	autologous cd34+ enriched cell fraction that contains cd34+ cells transduced with retroviral vector that encodes for the human adenosine deaminase (ada) cdna sequence from human haematopoietic stem/progenitor (cd34+) cells	2016-05-26	Biologic	-	-
Zavicefta	Pneumonia, Bacterial; Soft Tissue Infections; Pneumonia; Urinary Tract Infections; Gram-Negative Bacterial Infections	avibactam sodium, ceftazidime pentahydrate	2016-06-23	Single Enantiomer	3	1N, 2C
Ongentys	Parkinson Disease	opicapone	2016-06-24	Achiral	-	-
Epclusa	Hepatitis C, Chronic	sofosbuvir, velpatasvir	2016-07-06	Single Enantiomer	6	C
Zepatier	Hepatitis C, Chronic	elbasvir, grazoprevir	2016-07-22	Single Enantiomer	5	C
Zepatier	Hepatitis C, Chronic	elbasvir, grazoprevir	2016-07-22	Single Enantiomer	7	C
Cinqaero	Asthma	reslizumab	2016-08-15	Biologic	-	-
Zalmoxis	Hematopoietic Stem Cell Transplantation; Graft vs Host Disease	allogeneic t cells genetically modified with a retroviral vector encoding for a truncated form of the human low affinity nerve growth factor receptor (δlngfr) and the herpes simplex i virus thymidine kinase (hsv-tk mut2)	2016-08-18	Biologic	-	-
Truberzi	Irritable Bowel Syndrome; Diarrhea	eluxadoline	2016-09-19	Single Enantiomer	2	C
Ibrance	Breast Neoplasms	palbociclib	2016-11-09	Achiral	-	-
Lartruvo	Sarcoma	olaratumab	2016-11-09	Biologic	-	-
Parsabiv	Hyperparathyroidism, Secondary	etelcalcetide hydrochloride	2016-11-11	Biologic	-	-
Ninlaro	Multiple Myeloma	ixazomib citrate	2016-11-21	Single Enantiomer	1	C
Venclyxt	Leukemia, Lymphocytic, Chronic, B-Cell	venetoclax	2016-12-04	Achiral	-	-
Ocaliva	Liver Cirrhosis, Biliary	obeticholic acid	2016-12-12	Single Enantiomer	9	C
Afstyla	Hemophilia A	lonoctocog alfa	2017-01-04	Biologic	-	-
Zinplava	Enterocolitis, Pseudomembranous	bezlotoxumab	2017-01-18	Biologic	-	-
Olumiant	Arthritis, Rheumatoid	baricitinib	2017-02-13	Achiral	-	-
Alecensa	Carcinoma, Non-Small-Cell Lung	alectinib hydrochloride	2017-02-16	Achiral	-	-
Xeljanz	Arthritis, Rheumatoid	tofacitinib	2017-03-22	Single Enantiomer	2	C
Varuby	Vomiting; Nausea; Cancer	rolapitant	2017-04-19	Single Enantiomer	3	C
Axumin	Prostatic Neoplasms; Radionuclide Imaging	fluciclovine (18f)	2017-05-21	Achiral	-	-
Trumenba	Meningitis, Meningococcal	neisseria meningitidis serogroup b fhbp (recombinant lipidated fhbp (factor h binding protein)) subfamily a; neisseria meningitidis serogroup b fhbp (recombinant lipidated fhbp (factor h binding protein)) subfamily b	2017-05-24	Biologic	-	-
Brineura	Neuronal Ceroid-Lipofuscinoses	cerliponase alfa	2017-05-30	Biologic	-	-
Spinraza	Muscular Atrophy, Spinal	nusinersen sodium	2017-05-30	Biologic	-	-
Refixia	Hemophilia B	nonacog beta pegol	2017-06-02	Biologic	-	-
Kevzara	Arthritis, Rheumatoid	sarilumab	2017-06-23	Biologic	-	-
Besponsa	Precursor Cell Lymphoblastic Leukemia-Lymphoma	inotuzumab ozogamicin	2017-06-28	Biologic	-	-
Oxervate	Keratitis	recombinant human nerve growth factor	2017-07-06	Biologic	-	-
Spherox	Cartilage Diseases	spheroids of human autologous matrix-associated chondrocytes	2017-07-10	Biologic	-	-
Reagila	Schizophrenia	cariprazine hydrochloride	2017-07-13	Achiral	-	-
Kyntheum	Psoriasis	brodalumab	2017-07-17	Biologic	-	-
Veltassa	Hyperkalemia	patiromer sorbitex calcium	2017-07-19	Polymer	-	-
Maviret	Hepatitis C, Chronic	glecaprevir, pibrentasvir	2017-07-26	Single Enantiomer	7	C
Maviret	Hepatitis C, Chronic	glecaprevir, pibrentasvir	2017-07-26	Single Enantiomer	8	C
Vosevi	Hepatitis C, Chronic	sofosbuvir, velpatasvir, voxilaprevi	2017-07-26	Single Enantiomer	8	C
Kisqali	Breast Neoplasms	ribociclib succinate	2017-08-22	Achiral	-	-
Fotivda	Carcinoma, Renal Cell	tivozanib	2017-08-24	Achiral	-	-
Xermelo	Carcinoid Tumor; Neuroendocrine Tumors	telotristat etiprate	2017-09-17	Single Enantiomer	2	C
Bavencio	Neuroendocrine Tumors	avelumab	2017-09-18	Biologic	-	-
Rydapt	Leukemia, Myeloid, Acute; Mastocytosis	midostaurin	2017-09-18	Single Enantiomer	4	C
Tecentriq	Carcinoma, Transitional Cell; Carcinoma, Non-Small-Cell Lung; Urologic Neoplasms; Breast Neoplasms; Small Cell Lung Carcinoma	atezolizumab	2017-09-20	Biologic	-	-
Lutathera	Neuroendocrine Tumors	lutetium (177lu) oxodotreotide	2017-09-26	Biologic	-	-
Dupixent	Dermatitis, Atopic; Prurigo; Esophageal Diseases; Asthma; Sinusitis	dupilumab	2017-09-26	Biologic	-	-
Tookad	Prostatic Neoplasms	padeliporfin di-potassium	2017-11-10	Biologic	-	-
Tremfya	Psoriasis	guselkumab	2017-11-10	Biologic	-	-
Zejula	Fallopian Tube Neoplasms; Peritoneal Neoplasms; Ovarian Neoplasms	niraparib (tosilate monohydrate)	2017-11-16	Single Enantiomer	1	C
Prevymis	Cytomegalovirus Infections	letermovir	2018-01-08	Single Enantiomer	1	C
Ocrevus	Multiple Sclerosis	ocrelizumab	2018-01-08	Biologic	-	-
Adynovi	Hemophilia A	rurioctocog alfa pegol	2018-01-08	Biologic	-	-
Fasenra	Asthma	benralizumab	2018-01-08	Biologic	-	-
Ozempic	Diabetes Mellitus	semaglutide	2018-02-08	Biologic	-	-
Crysvita	Hypophosphatemia, Familial; Hypophosphatemic Rickets, X-Linked Dominant; Osteomalacia	burosumab	2018-02-19	Biologic	-	-
Hemlibra	Hemophilia A	emicizumab	2018-02-23	Biologic	-	-
Steglatro	Diabetes Mellitus, Type 2	ertugliflozin l-pyroglutamic acid	2018-03-21	Single Enantiomer	6	C
Shingrix	Herpes Zoster	recombinant varicella zoster virus glycoprotein e	2018-03-21	Biologic	-	-
Lokelma	Hyperkalemia	sodium zirconium cyclosilicate	2018-03-22	Achiral	-	-
Lamzede	alpha-Mannosidosis	velmanase alfa	2018-03-23	Biologic	-	-
Segluromet	Diabetes Mellitus, Type 2	ertugliflozin l-pyroglutamic acid, metformin hydrochloride	2018-03-23	Single Enantiomer	6	C
Steglujan	Diabetes Mellitus, Type 2	ertugliflozin l-pyroglutamic acid, sitagliptin phosphate monohydrate	2018-03-23	Single Enantiomer	6	C
Alofisel	Rectal Fistula	darvadstrocel	2018-03-23	Biologic	-	-
Alpivab	Influenza, Human	peramivir	2018-04-13	Single Enantiomer	5	C
Mylotarg	Leukemia, Myeloid, Acute	gemtuzumab ozogamicin	2018-04-19	Biologic	-	-
Rubraca	Ovarian Neoplasms	rucaparib camsylate	2018-05-23	Single Enantiomer	2	C
Biktarvy	HIV Infections	bictegravir, emtricitabine, tenofovir alafenamide, fumarate	2018-06-21	Single Enantiomer	3	C
Tegsedi	Amyloidosis	inotersen sodium	2018-07-06	Biologic	-	-
Aimovig	Migraine Disorders	erenumab	2018-07-26	Biologic	-	-
Rxulti	Schizophrenia	brexpiprazole	2018-07-26	Achiral	-	-
Myalepta	Lipodystrophy, Familial Partial	metreleptin	2018-07-29	Biologic	-	-
Kymriah	Precursor B-Cell Lymphoblastic Leukemia-Lymphoma; Lymphoma, Large B-Cell, Diffuse	tisagenlecleucel	2018-08-22	Biologic	-	-
Yescarta	Lymphoma, Follicular; Lymphoma, Large B-Cell, Diffuse	axicabtagene ciloleucel	2018-08-23	Biologic	-	-
Mepsevii	Mucopolysaccharidosis VII	vestronidase alfa	2018-08-23	Biologic	-	-
Onpattro	Amyloidosis, Familial	patisiran sodium	2018-08-27	Biologic	-	-
Cablivi	Purpura, Thrombotic Thrombocytopenic	caplacizumab	2018-08-30	Biologic	-	-
Nerlynx	Breast Neoplasms	neratinib	2018-08-31	Achiral	-	-
Ilumetr	Psoriasis	tildrakizumab	2018-09-17	Biologic	-	-
Braftovi	Melanoma; Colorectal Neoplasms	encorafenib	2018-09-19	Single Enantiomer	1	C
Mektovi	Melanoma	binimetinib	2018-09-20	Achiral	-	-
Xerava	Infection; Bacterial Infections	eravacycline	2018-09-20	Single Enantiomer	4	C
Imfinzi	Carcinoma, Non-Small-Cell Lung	durvalumab	2018-09-21	Biologic	-	-
Verzenios	Breast Neoplasms	abemaciclib	2018-09-26	Achiral	-	-
Symkevi	Cystic Fibrosis	tezacaftor, ivacaftor	2018-10-31	Achiral	-	-
Emgality	Migraine Disorders	galcanezumab	2018-11-14	Biologic	-	-
Vabomere	Urinary Tract Infections; Bacteremia; Bacterial Infections; Respiratory Tract Infections; Pneumonia; Pneumonia, Ventilator-Associated	meropenem trihydrate, vaborbactam	2018-11-20	Single Enantiomer	2	C
Alunbrig	Carcinoma, Non-Small-Cell Lung	brigatinib	2018-11-22	Achiral	-	-
Poteligeo	Sezary Syndrome; Mycosis Fungoides	mogamulizumab	2018-11-22	Biologic	-	-
Delstrigo	HIV Infections	doravirine, lamivudine, tenofovir disoproxil fumarate	2018-11-22	Achiral	-	-
Pifeltro	HIV Infections	doravirine	2018-11-22	Achiral	-	-
Jivi	Hemophilia A	damoctocog alfa pegol	2018-11-22	Biologic	-	-
Takhzyro	Angioedemas, Hereditary	lanadelumab	2018-11-22	Biologic	-	-
Luxturna	Leber Congenital Amaurosis; Retinitis Pigmentosa	voretigene neparvovec	2018-11-22	Biologic	-	-
Dengvaxia	Dengue	chimeric yellow fever dengue virus serotype 1 (live, attenuated), chimeric yellow fever dengue virus serotype 2 (live, attenuated), chimeric yellow fever dengue virus serotype 3 (live, attenuated), chimeric yellow fever dengue virus serotype 4 (live, attenuated)	2018-12-12	Biologic	-	-
GHRYVELIN (previously Macimorelin Aeterna Zentaris)	Diagnostic Techniques, Endocrine	macimorelin acetate	2019-01-11	Single Enantiomer	2	C
Erleada	Prostatic Neoplasms	apalutamide	2019-01-14	Achiral	-	-
Besremi	Polycythemia Vera	ropeginterferon alfa-2b	2019-02-15	Biologic	-	-
Mulpleo	Thrombocytopenia	lusutrombopag	2019-02-18	Single Enantiomer	1	C
Rizmoic	Constipation	naldemedine tosilate	2019-02-18	Single Enantiomer	4	C
Ajovy	Migraine Disorders	fremanezumab	2019-03-28	Biologic	-	-
Vizimpro	Carcinoma, Non-Small-Cell Lung	dacomitinib monohydrate	2019-04-02	Achiral	-	-
Zynquista	Diabetes Mellitus, Type 1	sotagliflozin	2019-04-26	Single Enantiomer	5	C
Ondexxya	Drug-Related Side Effects and Adverse Reactions	andexanet alfa	2019-04-26	Biologic	-	-
Skyrizi	Psoriasis; Arthritis, Psoriatic	risankizumab	2019-04-26	Biologic	-	-
Palynziq	Phenylketonurias	pegvaliase	2019-05-03	Biologic	-	-
Waylivra	Hyperlipoproteinemia Type I	volanesorsen sodium	2019-05-03	Biologic	-	-
Lorviqua	Carcinoma, Non-Small-Cell Lung	lorlatinib	2019-05-06	Single Enantiomer	1	C
Zynteglo	beta-Thalassemia	autologous cd34+ cell enriched population that contains hematopoietic stem cells transduced with lentiglobin bb305 lentiviral vector encoding the beta-a-t87q-globin gene	2019-05-29	Biologic	-	-
Talzenna	Breast Neoplasms	talazoparib	2019-06-20	Single Enantiomer	2	C
Doptelet	Thrombocytopenia	avatrombopag maleate	2019-06-20	Achiral	-	-
Esperoct	Hemophilia A	turoctocog alfa pegol	2019-06-20	Biologic	-	-
Libtayo	Carcinoma, Squamous Cell	cemiplimab	2019-06-28	Biologic	-	-
Ultomiris	Hemoglobinuria, Paroxysmal	ravulizumab	2019-07-02	Biologic	-	-
Giapreza	Hypotension; Shock	angiotensin ii acetate	2019-08-23	Biologic	-	-
Vitrakvi	Abdominal Neoplasms	larotrectinib sulfate	2019-09-19	Single Enantiomer	2	C
Trogarzo	HIV Infections	ibalizumab	2019-09-26	Biologic	-	-
Xospata	Leukemia, Myeloid, Acute	gilteritinib fumarate	2019-10-24	Achiral	-	-
Ervebo	Hemorrhagic Fever, Ebola	recombinant vesicular stomatitis virus (strain indiana) with a deletion of the envelope glycoprotein, replaced with the zaire ebolavirus (strain kikwit 1995) surface glycoprotein	2019-11-11	Biologic	-	-
Rhokiinsa	Glaucoma, Open-Angle; Ocular Hypertension	netarsudil	2019-11-19	Single Enantiomer	1	C
Evenity	Osteoporosis	romosozumab	2019-12-09	Biologic
Quofenix	Community-Acquired Infections	delafloxacin meglumine	2019-12-16	Single Enantiomer	4	C
Rinvoq	Arthritis, Rheumatoid	upadacitinib	2019-12-16	Single Enantiomer	2	C
Tavlesse	Thrombocytopenia	fostamatinib disodium	2020-01-09	Achiral	-	-
Isturisa	Cushing Syndrome	osilodrostat phosphate	2020-01-09	Single Enantiomer	1	C
Mayzent	Multiple Sclerosis, Relapsing-Remitting	siponimod fumaric acid	2020-01-13	Achiral	-	-
Polivy	Lymphoma, B-Cell	polatuzumab vedotin	2020-01-16	Biologic	-	-
Sunosi	Narcolepsy; Sleep Apnea, Obstructive	solriamfetol hydrochloride	2020-01-16	Single Enantiomer	1	C
Recarbrio	Gram-Negative Bacterial Infections	imipenem monohydrate, cilastatin sodium, relebactam monohydrate	2020-02-13	Single Enantiomer	3	C
Beovu	Wet Macular Degeneration	brolucizumab	2020-02-13	Biologic	-	-
Givlaari	Porphyrias, Hepatic	givosiran	2020-03-02	Biologic	-	-
Nubeqa	Prostatic Neoplasms, Castration-Resistant	darolutamide	2020-03-27	Biologic	-	-
Nustendi	Hypercholesterolemia; Dyslipidemias	bempedoic acid, ezetimibe	2020-03-27	Achiral	-	-
Staquis	Dermatitis, Atopic	crisaborole	2020-03-27	Achiral	-	-
Vaxchora	Cholera	vibrio cholerae, strain cvd 103-hgr, live	2020-04-01	Biologic	-	-
Nilemdo	Hypercholesterolemia; Dyslipidemias	bempedoic acid	2020-04-01	Achiral	-	-
Zolgensma	Muscular Atrophy, Spinal	onasemnogene abeparvovec	2020-05-18	Biologic	-	-
Sarclisa	Multiple Myeloma	isatuximab	2020-05-30	Biologic	-	-
Daurismo	Leukemia, Myeloid, Acute	glasdegib maleate	2020-06-26	Single Enantiomer	2	C
Mvabea	Hemorrhagic Fever, Ebola	recombinant modified vaccinia ankara bavarian nordic virus encoding the: ebola virus zaire (zebov) mayinga strain glycoprotein (gp); ebola virus sudan gulu strain gp; ebola virus taï forest strain nucleoprotein and the marburg virus musoke strain gp	2020-07-01	Biologic	-	-
Zabdeno	Hemorrhagic Fever, Ebola	recombinant adenovirus type 26 (ad26) encoding the glycoprotein (gp) of the ebola virus zaire (zebov) mayinga strain	2020-07-01	Biologic	-	-
Veklury	COVID-19 virus infection	remdesivir	2020-07-03	Single Enantiomer	6	1 P, 5 C
Xenleta	Pneumonia, Bacterial; Community-Acquired Infections	lefamulin acetate	2020-07-27	Single Enantiomer	11	C
Rozlytrek	Cancer; Carcinoma, Non-Small-Cell Lung	entrectinib	2020-07-31	Achiral	-	-
Hepcludex	Hepatitis D, Chronic	bulevirtide acetate	2020-07-31	Biologic	-	-
Dovprela	Tuberculosis, Multidrug-Resistant	pretomanid	2020-07-31	Single Enantiomer	1	C
Kaftrio	Cystic Fibrosis	ivacaftor, tezacaftor, elexacaftor	2020-08-21	Achiral	-	-
Blenrep	Multiple Myeloma	belantamab mafodotin	2020-08-25	Biologic	-	-
Idefirix	Desensitization, Immunologic; Kidney Transplantation	imlifidase	2020-08-25	Biologic	-	-
Ayvakyt	Gastrointestinal Stromal Tumors	avapritinib	2020-09-24	Single Enantiomer	1	C
Jyseleca	Arthritis, Rheumatoid	filgotinib maleate	2020-09-24	Achiral	-	-
Adakveo	Anemia, Sickle Cell	crizanlizumab	2020-10-28	Biologic	-	-
Calquence	Leukemia, Lymphocytic, Chronic, B-Cell	acalabrutinib	2020-11-05	Single Enantiomer	1	C
Supemtek	Influenza, Human	influenza a virus subtype h1n1 haemagglutinin, recombinant, influenza a virus subtype h3n2 haemagglutinin, recombinant, influenza b virus victoria lineage haemagglutinin, recombinant, influenza b virus yamagata lineage haemagglutinin, recombinant	2020-11-16	Biologic	-	-
Nyxthracis (previously Obiltoxaximab SFL)	Anthrax	nyxthracis	2020-11-18	Biologic	-	-
Oxlumo	Hyperoxaluria, Primary	lumasiran sodium	2020-11-19	Biologic	-	-
Tecartus	Lymphoma, Mantle-Cell	autologous peripheral blood t cells cd4 and cd8 selected and cd3 and cd28 activated transduced with retroviral vector expressing anti-cd19 cd28/cd3-zeta chimeric antigen receptor and cultured (brexucabtagene autoleucel)	2020-12-14	Biologic	-	-
Vocabria	HIV Infections	cabotegavir sodium, cabotegravir	2020-12-17	Single Enantiomer	2	C
Libmeldy	Leukodystrophy, Metachromatic	atidarsagene autotemcel	2020-12-17	Biologic	-	-
Phesgo	Breast Neoplasms	pertuzumab, trastuzumab	2020-12-21	Biologic	-	-
Comirnaty	COVID-19 virus infection	single-stranded, 5’-capped messenger rna produced using a cell-free in vitro transcription from the corresponding dna templates, encoding the viral spike (s) protein of sars-cov-2	2020-12-21	Biologic	-	-
Spikevax	COVID-19 virus infection	cx-024414 (single-stranded, 5’-capped messenger rna (mrna) produced using a cell-free in vitro transcription from the corresponding dna templates, encoding the viral spike (s) protein of sars-cov-2)	2021-01-06	Biologic	-	-
Elzonris	Lymphoma	tagraxofusp	2021-01-07	Biologic	-	-
Xofluza	Influenza, Human	baloxavir marboxil	2021-01-07	Single Enantiomer	2	C
Enhertu	Breast Neoplasms	trastuzumab deruxtecan	2021-01-18	Biologic	-	-
Vaxzevria	COVID-19 virus infection	chadox1-sars-cov-2	2021-01-29	Biologic	-	-
Rukobia	HIV Infections	fostemsavir trometamol	2021-02-04	Achiral	-	-
Inrebic	Myeloproliferative Disorders; Primary Myelofibrosis	fedratinib dihydrochloride monohydrate	2021-02-08	Achiral	-	-
Lumoxiti	Leukemia, Hairy Cell	moxetumomab pasudotox	2021-02-08	Biologic	-	-
Retsevmo	Carcinoma, Non-Small-Cell Lung; Thyroid Neoplasms	selpercatinib	2021-02-11	Achiral	-	-
Tukysa	Breast Neoplasms; Neoplasm Metastasis	tucatinib	2021-02-11	Achiral	-	-
Jcovden	COVID-19 virus infection	adenovirus type 26 encoding the sars-cov-2 spike glycoprotein (ad26.cov2-s)	2021-03-11	Biologic	-	-
Nexpovio	Multiple Myeloma	selinexor	2021-03-26	Achiral	-	-
Pemazyre	Cholangiocarcinoma	pemigatinib	2021-03-26	Achiral	-	-
Byfavo	Conscious Sedation	remimazolam	2021-03-26	Single Enantiomer	1	C
Evrysdi	Muscular Atrophy, Spinal	risdiplam	2021-03-26	Achiral	-	-
Vazkepa	Dyslipidemias	icosapent ethyl	2021-03-26	Achiral	-	-
Sogroya	Growth	somapacitan	2021-03-31	Biologic	-	-
Jemperli	Endometrial Neoplasms	dostarlimab	2021-04-21	Biologic	-	-
Copiktra	Leukemia, Lymphocytic, Chronic, B-Cell; Lymphoma, Follicular	duvelisib	2021-05-19	Single Enantiomer	1	C
Drovelis	Contraceptives, Oral	drospirenone, estetrol monohydrate	2021-05-19	Single Enantiomer	7	C
Lydisilka	Contraceptives, Oral	estetrol monohydrate, drospirenone	2021-05-19	Single Enantiomer	7	C
Koselugo	Neurofibromatosis 1	selumetinib sulfate	2021-06-17	Achiral	-	-
Evkeeza	Hypercholesterolemia	evinacumab	2021-06-17	Biologic	-	-
Enspryng	Neuromyelitis Optica	satralizumab	2021-06-24	Biologic	-	-
Skysona	Adrenoleukodystrophy	elivaldogene autotemcel	2021-07-16	Biologic	-	-
Imcivree	Obesity	setmelanotide	2021-07-16	Biologic	-	-
Verquvo	Heart Failure	vericiguat	2021-07-16	Achiral	-	-
Klisyri	Keratosis, Actinic	tirbanibulin	2021-07-16	Achiral	-	-
Ryeqo	Leiomyoma	relugolix, norethisterone acetate, estradiol hemihydrate	2021-07-16	Achiral	-	-
Bylvay	Cholestasis, Intrahepatic	odevixibat	2021-07-16	Single Enantiomer	2	C
Abecma	Multiple Myeloma; Neoplasms; Cancer; Neoplasms, Plasma Cell; Hemostatic Disorders; Vascular Diseases; Cardiovascular Diseases; Paraproteinemias; Blood Protein Disorders; Hematologic Diseases; Hemic and Lymphatic Diseases; Hemorrhagic Disorders; Infectious Mononucleosis; Lymphoproliferative Disorders; Immunoproliferative Disorders; Immune System Diseases	idecabtagene vicleucel	2021-08-18	Biologic	-	-
Evrenzo	Anemia; Kidney Failure, Chronic	roxadustat	2021-08-18	Achiral	-	-
Bimzelx	Psoriasis	bimekizumab	2021-08-20	Biologic	-	-
Minjuvi	Lymphoma, Large B-Cell, Diffuse	tafasitamab	2021-08-26	Biologic	-	-
Voxzogo	Achondroplasia	vosoritide	2021-08-26	Biologic	-	-
Regkirona	COVID-19 virus infection	regdanvimab	2021-11-12	Biologic	-	-
Ronapreve	COVID-19 virus infection	casirivimab, imdevimab	2021-11-12	Biologic	-	-
Gavreto	Carcinoma, Non-Small-Cell Lung	pralsetinib	2021-11-18	Single Enantiomer	1	C
Qinlock	Gastrointestinal Stromal Tumors	ripretinib	2021-11-18	Achiral	-	-
Trodelvy	Breast Neoplasms; Triple Negative Breast Neoplasms	sacituzumab govitecan	2021-11-22	Biological	-	-
Brukinsa	Waldenstrom Macroglobulinemia	zanubrutinib	2021-11-22	Single Enantiomer	1	C
Artesunate Amivas	Malaria	artesunate	2021-11-22	Single Enantiomer	8	C
Rybrevant	Carcinoma, Non-Small-Cell Lung	amivantamab	2021-12-09	Biologic	-	-
Cibinqo	Dermatitis, Atopic	abrocitinib	2021-12-09	Achiral	-	-
Vaxneuvance	Pneumococcal Infections	pneumococcal polysaccharide conjugate vaccine (adsorbed)	2021-12-13	Biologic	-	-
Xevudy	COVID-19 virus infection	sotrovimab	2021-12-17	Biologic	-	-
Nuvaxovid	COVID-19 virus infection	sars-cov-2 recombinant spike protein	2021-12-20	Biologic	-	-
Lumykras	Carcinoma, Non-Small-Cell Lung	sotorasib	2022-01-06	Single Enantiomer	1	C
Tecovirimat SIGA	Poxviridae Infections; Cowpox; Monkeypox; Vaccinia; Smallpox	tecovirimat	2022-01-06	Single Enantiomer	6	C
Voraxaze	Metabolic Side Effects of Drugs and Substances	glucarpidase	2022-01-11	Biologic	-	-
Skytrofa	Growth and Development	lonapegsomatropin	2022-01-11	Biologic	-	-
Tavneos	Microscopic Polyangiitis; Wegener Granulomatosis	avacopan	2022-01-11	Single Enantiomer	2	C
Vyepti	Migraine Disorders	eptinezumab	2022-01-24	Biologic	-	-
Paxlovid	COVID-19 virus infection	nirmatrelvir, ritonavir	2022-01-28	Single Enantiomer	6	C
Ngenla	Growth and Development	somatrogon	2022-02-14	Biologic	-	-
Oxbryta	Anemia; Anemia, Hemolytic; Anemia, Sickle Cell	voxelotor	2022-02-14	Achiral	-	-
Saphnelo	Lupus Erythematosus, Systemic	anifrolumab	2022-02-14	Biologic	-	-
Apexxnar	Pneumococcal Infections	pneumococcal polysaccharide serotype 1, pneumococcal polysaccharide serotype 3, pneumococcal polysaccharide serotype 4, pneumococcal polysaccharide serotype 5, pneumococcal polysaccharide serotype 6a, pneumococcal polysaccharide serotype 6b, pneumococcal polysaccharide serotype 7f, pneumococcal polysaccharide serotype 8, pneumococcal polysaccharide serotype 9v, pneumococcal polysaccharide serotyp…	2022-02-14	Biologic	-	-
Tepmetko	Carcinoma, Non-Small-Cell Lung	tepotinib hydrochloride monohydrate	2022-02-16	Achiral	-	-
Kerendia	Renal Insufficiency, Chronic; Diabetes Mellitus, Type 2	finerenone	2022-02-16	Single Enantiomer	1	C
Evusheld	COVID-19 virus infection	tixagevimab, cilgavimab	2022-03-25	Biologic	-	-
Kimmtrak	Uveal Neoplasms	tebentafusp	2022-04-01	Biologic	-	-
Breyanzi	Lymphoma, Large B-Cell, Diffuse; Lymphoma, Follicular; Mediastinal Neoplasms	cd19-directed genetically modified autologous cell-based product consisting of purified cd8+ t-cells (cd8+ cells), cd19-directed genetically modified autologous cell-based product consisting of purified cd4+ t cells (cd4+ cells)	2022-04-04	Biologic	-	-
Padcev	Carcinoma, Transitional Cell; Urologic Neoplasms	enfortumab vedotin	2022-04-13	Biologic	-	-
Vydura	Migraine Disorders	rimegepant	2022-04-25	Single Enantiomer	3	C
Kapruvia	Pruritus	difelikefalin	2022-04-25	Biologic	-	-
Uplizna	Neuromyelitis Optica	inebilizumab	2022-04-25	Biologic	-	-
Quviviq	Sleep Initiation and Maintenance Disorders	daridorexant hydrochloride	2022-04-29	Single Enantiomer	1	C
Carvykti	Multiple Myeloma	ciltacabtagene autoleucel	2022-05-25	Biologic	-	-
Lunsumio	Lymphoma, Follicular	mosunetuzumab	2022-06-03	Biologic	-	-
Yselty	Leiomyoma	linzagolix choline	2022-06-14	Achiral	-	-
Tabrecta	Carcinoma, Non-Small-Cell Lung	capmatinib dihydrochloride monohydrate	2022-06-20	Achiral	-	-
Xenpozyme	Acid sphingomyelinase deficiency (ASMD) type A/B or type B	olipudase alfa	2022-06-24	Biologic	-	-
COVID-19 Vaccine Valneva	COVID-19 virus infection	sars-cov-2 virus (inactivated) wuhan strain hcov-19 / italy / inmi1-isl / 2020	2022-06-24	Biologic	-	-
Upstaza	Amino Acid Metabolism, Inborn Errors	eladocagene exuparvovec	2022-07-18	Biologic
Zokinvy	Progeria; Laminopathies	lonafarnib	2022-07-18	Single Enantiomer	1	C
Vyvgart	Myasthenia Gravis	efgartigimod alfa	2022-08-10	Biologic	-	-
Rayvow	Migraine Disorders	lasmiditan succinate	2022-08-17	Achiral	-	-
Sunlenca	HIV Infections	lenacapavir sodium	2022-08-17	Single Enantiomer	3	C	Interconvertible mixture of two atropisomers
Tecvayli	Multiple Myeloma	teclistamab	2022-08-23	Biologic	-	-
Roctavian	Hemophilia A	valoctocogene roxaparvovec	2022-08-24	Biologic	-	-
Opdualag	Melanoma	nivolumab, relatlimab	2022-09-15	Biologic	-	-
Amvuttra	Amyloid Neuropathies, Familial	vutrisiran sodium	2022-09-15	Biologic	-	-
Mounjaro	Diabetes Mellitus, Type 2	tirzepatide	2022-09-15	Biologic	-	-
Nulibry	Metal Metabolism, Inborn Errors	fosdenopterin hydrobromide dihydrate	2022-09-15	Single Enantiomer	4	C
Lupkynis	Lupus Nephritis	voclosporin	2022-09-15	Single Enantiomer	12	C
Vabysmo	Wet Macular Degeneration; Macular Edema; Diabetes Complications	faricimab	2022-09-15	Biologic	-	-
Tezspire	Asthma	tezepelumab	2022-09-19	Biologic	-	-
Beyfortus	Respiratory syncytial virus	nirsevimab	2022-10-31	Biologic	-	-
Pyrukynd	Genetic Diseases, Inborn; Anemia, Hemolytic	mitapivat sulfate	2022-11-09	Achiral	-	-
Livtencity	Cytomegalovirus Infections	maribavir	2022-11-09	Single Enantiomer	4	C
VidPrevtyn Beta	COVID-19 virus infection	sars-cov-2 prefusion spike delta tm protein, recombinant (b.1.351 strain)	2022-11-10	Biologic	-	-
Enjaymo	Hemolysis; Anemia, Hemolytic, Autoimmune	sutimlimab	2022-11-15	Biologic	-	-
Qdenga	Dengue	dengue virus, serotype 2, expressing dengue virus, serotype 1, surface proteins, live, attenuated, dengue virus, serotype 2, expressing dengue virus, serotype 3, surface proteins, live, attenuated, dengue virus, serotype 2, expressing dengue virus, serotype 4, surface proteins, live, attenuated, dengue virus, serotype 2, live, attenuated	2022-12-05	Biologic	-	-
Pluvicto	Prostatic Neoplasms, Castration-Resistant	lutetium (177lu) vipivotide tetraxetan	2022-12-09	Biologic	-	-
Spevigo	Psoriasis	spesolimab	2022-12-09	Biologic	-	-
Locametz	Radionuclide Imaging	gozetotide	2022-12-09	Biologic	-	-
Eladynos	Osteoporosis, Postmenopausal; Osteoporosis	abaloparatide	2022-12-12	Biologic	-	-
Ebvallo	Lymphoproliferative Disorders	tabelecleucel	2022-12-16	Biologic	-	-
Zynlonta	Lymphoma, Large B-Cell, Diffuse; Lymphoma, B-Cell	loncastuximab tesirine	2022-12-20	Biologic	-	-
Imjudo	Carcinoma, Hepatocellular	tremelimumab	2023-02-20	Biologic	-	-
Tremelimumab AstraZeneca	Carcinoma, Non-Small-Cell Lung	tremelimumab	2023-02-20	Biologic	-	-
Hemgenix	Hemophilia B	etranacogene dezaparvovec	2023-02-20	Biologic	-	-
